# Supplementary material for: Solvent engineering for scalable fabrication of perovskite/silicon tandem solar cells in air
Source: Nat Commun. 2024 Jun 8;15:4907. doi: 10.1038/s41467-024-49351-5 (PMC11162483; doi:10.1038/s41467-024-49351-5)
Supplement: Supplementary file 4 — Source Data [file 41467_2024_49351_MOESM4_ESM.zip › Source Data.xlsx]

## Sheet: figure3b-FF
EA（%）	IPA（%）	nBA（%）	nPA（%）
69.8144	77.3562	78.7424	75.1356
76.209	79.4842	79.9968	77.6214
75.6804	77.8386	78.2842	79.0553
50.8154	79.07	79.8908	79.2675
50.008	79.0655	80.1602	79.4052
59.707	78.9076	78.953	75.5605
78.5122	78.4947	78.3312	79.3331
76.8534	78.5334	78.3238	79.7287
76.1899	79.3576	78.3991	79.161
	78.0755	78.2727	79.7831
	78.1973	78.2901	77.0175
	78.3004	80.121	74.0678
	77.3768	78.4147	76.9102
	78.2584	79.2658	79.0456
	79.6243	78.1802	74.0348
	76.3396	80.2141
	79.1787	78.8771
	79.591	78.4585
	78.2306	79.2047
	78.7277	79.2656
	77.9064	79.004
	78.1268	80.0239
	78.9139	78.6344
	76.6819	78.3513
	77.2418	78.0997
	79.2229	78.3174
	79.4438	78.9328
	77.5795	79.9372
	76.78	79.8566

## Sheet: figure3b-Jsc
EA(mA cm-2)	IPA(mA cm-2)	nBA(mA cm-2)	nPA(mA cm-2)
19.4343	20.4923	21.0292	18.8539
19.6087	20.4573	20.8404	19.2059
19.6445	20.6968	20.6028	20.6829
17.4506	20.4915	20.7689	20.6471
18.0455	20.6113	21.0023	20.7205
17.6382	20.5524	21.1384	19.5533
19.8903	20.5448	21.1272	20.5764
19.1807	20.9001	20.6954	20.8483
19.4325	20.6536	20.66	20.6768
	20.7708	21.0792	20.693
	21.0379	21.1183	19.4811
	20.8569	20.7242	18.3295
	20.7579	20.7136	20.3441
	20.5099	21.0452	20.2158
	20.7575	20.8342	19.5464
	20.4969	20.7496
	20.47	21.2075
	20.4338	20.8705
	20.4668	20.784
	20.6214	20.7871
	20.4721	21.1252
	20.8452	20.9644
	20.4577	20.9378
	20.4826	20.6331
	20.4166	21.0269
	20.9809	20.7593
	20.467	20.769
	20.6714	20.7796
	20.6967	20.8774

## Sheet: figure3b-PCE
EA（%）	IPA（%）	nBA（%）	nPA（%）
15.5474	19.321	20.0268	16.9834
17.2228	19.7368	20.34	17.7491
17.0571	19.5503	20.1279	18.9648
10.1509	19.6603	19.8421	18.2533
10.3566	19.7294	19.8221	18.2547
12.2093	19.6275	20.38	17.5587
18.6044	19.5171	20.3867	18.7564
17.3854	19.8618	20.2449	18.5007
16.705	19.832	20.0078	18.2833
	19.6136	20.4676	18.4123
	19.7966	19.9108	17.786
	19.6364	19.4784	16.1167
	19.3026	19.5304	17.0506
	19.242	20.0385	17.9512
	19.7652	19.9765	17.0629
	18.7043	19.5069
	19.3444	19.9974
	19.3542	20.2267
	19.053	19.5626
	19.3111	19.6486
	18.9572	20.0561
	19.3077	19.6612
	19.1183	19.982
	18.5007	19.4782
	18.4282	19.7411
	19.4215	19.633
	18.9819	19.519
	18.6771	19.531
	18.4386	19.6293

## Sheet: figure3b-Voc
EA（V）	IPA（V）	nBA（V）	nPA（V）
1.14589	1.17791	1.18724	1.19888
1.15252	1.2138	1.21755	1.19058
1.14731	1.16464	1.21934	1.15986
1.14472	1.2024	1.19386	1.11529
1.14765	1.19352	1.1798	1.10949
1.15934	1.2134	1.2061	1.18844
1.19135	1.18998	1.20783	1.14902
1.17939	1.19586	1.22499	1.11302
1.12829	1.1886	1.22175	1.11702
	1.20177	1.22498	1.11526
	1.16855	1.19036	1.18544
	1.19537	1.18967	1.18712
	1.21883	1.19423	1.08973
	1.18949	1.2063	1.12337
	1.21066	1.21561	1.1791
	1.21025	1.1939
	1.16032	1.19914
	1.19004	1.23524
	1.21008	1.20033
	1.20337	1.20566
	1.19883	1.21171
	1.18424	1.19727
	1.18556	1.21847
	1.20945	1.20538
	1.16844	1.19919
	1.20999	1.20809
	1.16741	1.2007
	1.21354	1.20224
	1.21027	1.20386

## Sheet: figure3c
[Volt (V)]	[J (mA/cm^2)]	[Volt (V)]	[J (mA/cm^2)]	[Volt (V)]	[J (mA/cm^2)]	[Volt (V)]	[J (mA/cm^2)]
1.22	-9.26528	-0.1	20.8004	1.22	-1.22058	-0.1	21.1665
1.2	-1.8788	-0.08	20.8307	1.2	4.48782	-0.08	21.2062
1.18	2.93923	-0.06	20.8094	1.18	7.92421	-0.06	21.1593
1.16	7.84035	-0.04	20.8056	1.16	11.5328	-0.04	21.1242
1.14	11.6203	-0.02	20.792	1.14	14.2877	-0.02	21.1039
1.12	14.4125	0	20.8012	1.12	16.3107	0	21.0999
1.1	16.4134	0.02	20.7988	1.1	17.7953	0.02	21.0774
1.08	17.7923	0.04	20.7918	1.08	18.8159	0.04	21.0605
1.06	18.6956	0.06	20.7853	1.06	19.5206	0.06	21.0674
1.04	19.3046	0.08	20.7923	1.04	19.978	0.08	21.0754
1.02	19.7055	0.1	20.7766	1.02	20.2762	0.1	21.0727
1	19.9514	0.12	20.7543	1	20.4709	0.12	21.0846
0.98	20.1157	0.14	20.7433	0.98	20.5768	0.14	21.0849
0.96	20.2273	0.16	20.746	0.96	20.6615	0.16	21.092
0.94	20.2957	0.18	20.7285	0.94	20.7002	0.18	21.0637
0.92	20.3348	0.2	20.7254	0.92	20.7556	0.2	21.0829
0.9	20.3533	0.22	20.7321	0.9	20.7639	0.22	21.0817
0.88	20.379	0.24	20.7062	0.88	20.8047	0.24	21.0879
0.86	20.4025	0.26	20.7089	0.86	20.8098	0.26	21.0993
0.84	20.4164	0.28	20.7085	0.84	20.8323	0.28	21.1014
0.82	20.4374	0.3	20.6838	0.82	20.8407	0.3	21.0963
0.8	20.4729	0.32	20.673	0.8	20.8419	0.32	21.1005
0.78	20.488	0.34	20.6771	0.78	20.8536	0.34	21.0851
0.76	20.504	0.36	20.6598	0.76	20.8495	0.36	21.0783
0.74	20.5217	0.38	20.6475	0.74	20.8657	0.38	21.079
0.72	20.5326	0.4	20.645	0.72	20.8509	0.4	21.0809
0.7	20.546	0.42	20.6379	0.7	20.8662	0.42	21.0678
0.68	20.5659	0.44	20.6295	0.68	20.8685	0.44	21.0552
0.66	20.591	0.46	20.6076	0.66	20.8879	0.46	21.0528
0.64	20.5995	0.48	20.5993	0.64	20.8857	0.48	21.0424
0.62	20.6215	0.5	20.5937	0.62	20.9037	0.5	21.0245
0.6	20.632	0.52	20.5717	0.6	20.9267	0.52	21.0302
0.58	20.6493	0.54	20.5512	0.58	20.929	0.54	21.0175
0.56	20.645	0.56	20.5496	0.56	20.962	0.56	21.0123
0.54	20.6554	0.58	20.5346	0.54	20.9504	0.58	21.009
0.52	20.6569	0.6	20.5186	0.52	20.9715	0.6	21.0024
0.5	20.6741	0.62	20.5191	0.5	20.9661	0.62	20.9748
0.48	20.6767	0.64	20.5175	0.48	20.9705	0.64	20.9765
0.46	20.6927	0.66	20.5107	0.46	20.966	0.66	20.9321
0.44	20.7074	0.68	20.5051	0.44	20.9798	0.68	20.9311
0.42	20.7119	0.7	20.4956	0.42	20.9821	0.7	20.9073
0.4	20.7139	0.72	20.49	0.4	20.9736	0.72	20.8893
0.38	20.7215	0.74	20.4796	0.38	21.0013	0.74	20.876
0.36	20.7408	0.76	20.4486	0.36	21.0057	0.76	20.85
0.34	20.7659	0.78	20.4178	0.34	21.03	0.78	20.8314
0.32	20.7875	0.8	20.4048	0.32	21.0332	0.8	20.8097
0.3	20.8038	0.82	20.3747	0.3	21.051	0.82	20.7953
0.28	20.8155	0.84	20.353	0.28	21.0557	0.84	20.7802
0.26	20.8088	0.86	20.3462	0.26	21.0936	0.86	20.7716
0.24	20.7952	0.88	20.3304	0.24	21.0913	0.88	20.746
0.22	20.793	0.9	20.2749	0.22	21.0969	0.9	20.7338
0.2	20.7892	0.92	20.2287	0.2	21.0992	0.92	20.7125
0.18	20.7871	0.94	20.1769	0.18	21.0891	0.94	20.6734
0.16	20.8058	0.96	20.0943	0.16	21.0382	0.96	20.7358
0.14	20.8218	0.98	19.9811	0.14	21.0428	0.98	20.6365
0.12	20.8272	1	19.8364	0.12	21.0226	1	20.4605
0.1	20.8276	1.02	19.6001	0.1	21.0245	1.02	20.2053
0.08	20.8312	1.04	19.2133	0.08	20.9902	1.04	19.7557
0.06	20.8182	1.06	18.617	0.06	21.0044	1.06	19.0214
0.04	20.8072	1.08	17.7307	0.04	20.9871	1.08	18.0715
0.02	20.8176	1.1	16.3947	0.02	20.9894	1.1	16.7228
0	20.8337	1.12	14.4393	0	20.9813	1.12	14.8754
-0.02	20.8435	1.14	11.7183	-0.02	21.0189	1.14	12.4522
-0.04	20.859	1.16	8.02367	-0.04	21.0292	1.16	9.54394
-0.06	20.863	1.18	3.23151	-0.06	21.0434	1.18	5.81008
-0.08	20.8664	1.2	-1.51768	-0.08	21.0933	1.2	1.94402
-0.1	20.8358	1.22	-8.68981	-0.1	21.0546	1.22	-3.19351
						1.23	-6.20862

## Sheet: figure3d
wavelength (nm)	EQE (%)	wavelength (nm)	EQE (%)
300	47.3441	300	47.1933
310	52.6032	310	53.4186
320	57.5965	320	58.6274
330	62.8627	330	63.9875
340	67.5322	340	69.0456
350	72.8603	350	74.3183
360	77.6371	360	78.666
370	79.1442	370	80.0221
380	81.633	380	82.6507
390	84.4135	390	85.7093
400	86.4278	400	87.3981
410	87.7746	410	88.8939
420	88.713	420	89.7983
430	89.329	430	90.4249
440	89.7956	440	90.858
450	90.3934	450	91.645
460	90.8123	460	92.1332
470	91.4479	470	92.6113
480	91.848	480	93.3222
490	92.4594	490	93.6637
500	92.6479	500	93.9776
510	92.6593	510	93.9385
520	92.802	520	94.1585
530	92.6355	530	93.9424
540	92.8454	540	94.1308
550	92.2958	550	93.6092
560	92.3414	560	93.5849
570	92.0508	570	93.3056
580	92.0695	580	93.2097
590	91.7828	590	92.9894
600	91.3637	600	92.6468
610	91.1257	610	92.4134
620	90.5998	620	91.5785
630	89.5242	630	90.6135
640	89.2264	640	90.3887
650	89.1289	650	89.928
660	89.7563	660	90.3456
670	90.0781	670	90.6163
680	90.2078	680	90.8759
690	90.2172	690	90.9821
700	90.2637	700	91.2453
710	89.7101	710	90.5935
720	88.0927	720	87.5174
730	71.951	730	68.7758
740	36.2803	740	33.4635
750	11.9078	750	10.6406
760	3.1104	760	2.7455
770	1.03389	770	0.92255
780	0.41627	780	0.34189
790	0.1937	790	0.209
800	0.14173	800	0.14254

## Sheet: figure3e
[Volt (V)]	[J (mA/cm^2)]	[Volt (V)]	[J (mA/cm^2)]	[Volt (V)]	[J (mA/cm^2)]	[Volt (V)]	[J (mA/cm^2)]
1.21	-1.88388	-0.1	20.7629	1.24	-1.52302	-0.1	20.8518
1.19	1.68898	-0.08	20.631	1.22	1.95218	-0.08	20.8399
1.17	4.54599	-0.06	20.6505	1.2	4.71332	-0.06	20.8474
1.15	7.38029	-0.04	20.6046	1.18	7.48637	-0.04	20.8481
1.13	9.85175	-0.02	20.5756	1.16	9.92149	-0.02	20.8603
1.11	11.9773	0	20.5565	1.14	12.0561	0	20.8429
1.09	13.7761	0.02	20.5214	1.12	13.8978	0.02	20.8263
1.07	15.2156	0.04	20.4764	1.1	15.416	0.04	20.8401
1.05	16.4052	0.06	20.4468	1.08	16.6846	0.06	20.8295
1.03	17.3388	0.08	20.4282	1.06	17.7155	0.08	20.801
1.01	18.0532	0.1	20.3801	1.04	18.528	0.1	20.7942
0.99	18.5846	0.12	20.3432	1.02	19.132	0.12	20.807
0.97	18.9735	0.14	20.3261	1	19.5654	0.14	20.7958
0.95	19.2525	0.16	20.3014	0.98	19.9006	0.16	20.7824
0.93	19.4557	0.18	20.2538	0.96	20.1356	0.18	20.782
0.91	19.6052	0.2	20.2289	0.94	20.2713	0.2	20.7849
0.89	19.7154	0.22	20.2033	0.92	20.3701	0.22	20.7658
0.87	19.7992	0.24	20.1567	0.9	20.4569	0.24	20.7513
0.85	19.8668	0.26	20.1053	0.88	20.4952	0.26	20.7623
0.83	19.9253	0.28	20.0763	0.86	20.5065	0.28	20.7563
0.81	19.9717	0.3	20.054	0.84	20.5297	0.3	20.7372
0.79	20.0109	0.32	20.0113	0.82	20.5531	0.32	20.7292
0.77	20.0449	0.34	19.9727	0.8	20.5527	0.34	20.7334
0.75	20.0786	0.36	19.951	0.78	20.5512	0.36	20.7123
0.73	20.1063	0.38	19.9204	0.76	20.5679	0.38	20.6969
0.71	20.1328	0.4	19.8666	0.74	20.5888	0.4	20.7045
0.69	20.1534	0.42	19.8249	0.72	20.5897	0.42	20.6979
0.67	20.1757	0.44	19.7998	0.7	20.5938	0.44	20.6741
0.65	20.1976	0.46	19.7573	0.68	20.6141	0.46	20.6706
0.63	20.2163	0.48	19.699	0.66	20.6312	0.48	20.6771
0.61	20.229	0.5	19.6601	0.64	20.6238	0.5	20.6555
0.59	20.2482	0.52	19.6302	0.62	20.6283	0.52	20.6404
0.57	20.2653	0.54	19.5714	0.6	20.6526	0.54	20.6491
0.55	20.2785	0.56	19.5098	0.58	20.6551	0.56	20.6369
0.53	20.2914	0.58	19.48	0.56	20.6424	0.58	20.6172
0.51	20.3067	0.6	19.4399	0.54	20.6569	0.6	20.6273
0.49	20.3178	0.62	19.3869	0.52	20.6798	0.62	20.6251
0.47	20.3341	0.64	19.3425	0.5	20.6719	0.64	20.5967
0.45	20.3473	0.66	19.3135	0.48	20.6715	0.66	20.5935
0.43	20.3584	0.68	19.2621	0.46	20.6939	0.68	20.5969
0.41	20.3741	0.7	19.1927	0.44	20.7097	0.7	20.5618
0.39	20.3887	0.72	19.1335	0.42	20.6978	0.72	20.5482
0.37	20.3977	0.74	19.0896	0.4	20.7066	0.74	20.5517
0.35	20.4046	0.76	19.0233	0.38	20.7273	0.76	20.5319
0.33	20.4111	0.78	18.9468	0.36	20.7353	0.78	20.4956
0.31	20.4182	0.8	18.891	0.34	20.7294	0.8	20.4821
0.29	20.4267	0.82	18.8203	0.32	20.7408	0.82	20.458
0.27	20.4342	0.84	18.7186	0.3	20.756	0.84	20.4074
0.25	20.4427	0.86	18.6126	0.28	20.7602	0.86	20.3498
0.23	20.4534	0.88	18.515	0.26	20.7553	0.88	20.3044
0.21	20.4612	0.9	18.377	0.24	20.7643	0.9	20.2328
0.19	20.4682	0.92	18.2028	0.22	20.7877	0.92	20.1191
0.17	20.4713	0.94	17.9961	0.2	20.7947	0.94	19.9836
0.15	20.4787	0.96	17.7502	0.18	20.7932	0.96	19.8085
0.13	20.4845	0.98	17.398	0.16	20.8055	0.98	19.5309
0.11	20.4895	1	16.9414	0.14	20.8223	1	19.1483
0.09	20.4933	1.02	16.3514	0.12	20.8181	1.02	18.6525
0.07	20.4997	1.04	15.5802	0.1	20.8138	1.04	17.9767
0.05	20.5047	1.06	14.5342	0.08	20.8253	1.06	17.0848
0.03	20.5109	1.08	13.256	0.06	20.8416	1.08	15.9804
0.01	20.5143	1.1	11.5671	0.04	20.8317	1.1	14.6744
0	20.5141	1.12	9.48526	0.02	20.8274	1.12	13.0317
-0.01	20.5178	1.14	6.89356	0	20.847	1.14	11.0965
-0.03	20.5231	1.16	3.80269	-0.02	20.8754	1.16	8.8674
-0.05	20.527	1.18	0.07843	-0.04	20.8781	1.18	6.31245
-0.07	20.5283	1.2	-3.54577	-0.06	20.8974	1.2	3.42154
-0.09	20.5409	1.22	-8.48291	-0.08	20.9017	1.22	0.25749
-0.1	20.5268			-0.1	20.9096	1.24	-2.82827
						1.26	-6.67917

## Sheet: figure3e-inset
IPA-R(%)	IPA-F(%)	nBA-R(%)	nBA-F(%)
17.888	16.6701	19.3331	19.0705
18.2683	17.8657	18.9116	18.5511
17.9951	17.6954	18.963	18.5791
17.949	16.859	18.7532	18.3734
17.7851	16.1634	19.5413	19.0975
18.0918	17.0257	19.5706	19.1375
18.2634	17.3446	19.4463	19.0424
18.1315	17.2192	19.1437	18.7872
17.9529	17.6617	18.8505	18.4015
18.3699	17.5437	19.3484	18.9648
18.154	17.3431	19.0234	18.8668
17.8614	17.1531	19.412	18.9897
17.8241	16.7857	19.3047	18.9787
17.5121	16.5494	19.2806	19.0132
17.436	16.1433	19.2881	19.0109

## Sheet: figure 3g
[J (mA/cm^2)]	EQE(%)	[J (mA/cm^2)]	EQE(%)
1.85216	-0.03963	2.02421	-0.05453
2.26484	-0.00281	2.29464	-0.02384
2.81354	-0.02359	2.65439	0.00163
3.46966	-0.000570675	3.23905	0.04452
4.25347	0.01554	3.94498	0.08203
5.2061	0.03374	4.74433	0.12578
6.09398	0.03898	5.75693	0.12062
7.4094	0.04488	7.0184	0.1386
8.91039	0.05442	8.46537	0.19367
10.6139	0.05418	10.1633	0.23751
12.5876	0.06989	12.0578	0.26364
14.8045	0.08322	14.3097	0.30231
17.2486	0.09695	16.8588	0.34402
20.0092	0.10279	19.7567	0.37973
23.0576	0.11698	22.9397	0.41913
26.3949	0.12974	26.4554	0.46562
30.0265	0.13956	30.307	0.51151
33.9211	0.15318	34.4738	0.55716
38.0565	0.17095	39.0252	0.6043
42.411	0.18965	43.9001	0.64431
46.6502	0.22431	48.8914	0.69269
51.5459	0.24164	54.4078	0.73423
56.697	0.27092	59.8547	0.77747
62.2159	0.29011	65.5796	0.81924
68.0101	0.31018	72.0077	0.86216
74.0701	0.32747	78.1806	0.90301
80.3597	0.3457	84.8268	0.94114
86.8677	0.36487	91.3009	0.97942
93.6169	0.3835	98.1898	1.01383
100.59	0.40299	105.048	1.05163
107.765	0.4209	112.082	1.08737
115.133	0.44016	119.172	1.1218
122.698	0.45827	126.825	1.15531

## Sheet: figure 4c
[Volt (V)]	[J (mA/cm^2)]	[Volt (V)]	[J (mA/cm^2)]	[Volt (V)]	[J (mA/cm^2)]	[Volt (V)]	[J (mA/cm^2)]
1.83	-1.12665	-0.1	20.0118	1.86	-6.34066	-0.09999	21.4353
1.82	0.17971	-0.09	19.9998	1.83999	-2.29746	-0.07999	21.4043
1.81	1.40101	-0.08	19.9952	1.82001	1.41514	-0.05999	21.3791
1.8	2.60461	-0.07	19.9896	1.79998	4.64715	-0.03999	21.37
1.79	3.75528	-0.06	19.9844	1.77997	7.42591	-0.02	21.3622
1.78	4.84376	-0.05	19.9781	1.76	9.83522	2.44272e-06	21.3656
1.77	5.88084	-0.04	19.9741	1.74	11.8183	0.02	21.3728
1.76	6.86917	-0.03	19.9698	1.71999	13.4954	0.04001	21.3734
1.75	7.80776	-0.02	19.9639	1.69999	14.8506	0.06001	21.3741
1.74	8.72532	-0.01	19.9585	1.67997	16.0201	0.08001	21.3565
1.73	9.56527	0	19.9507	1.66	16.9804	0.10001	21.345
1.72	10.357	0.01	19.9422	1.64	17.7716	0.12001	21.3338
1.71	11.0958	0.02	19.9365	1.61999	18.4308	0.14001	21.3333
1.7	11.7871	0.03	19.9316	1.59998	18.9494	0.16001	21.319
1.69	12.4049	0.04	19.9266	1.57998	19.3551	0.18001	21.3126
1.68	13.0056	0.05	19.9183	1.56	19.6695	0.20001	21.3023
1.67	13.5633	0.06	19.9117	1.53999	19.9158	0.22001	21.3033
1.66	14.0793	0.07	19.9034	1.51999	20.1045	0.24002	21.2865
1.65	14.5591	0.08	19.895	1.49999	20.2445	0.25998	21.2698
1.64	15.0016	0.09	19.8871	1.47998	20.3387	0.27999	21.2561
1.63	15.4153	0.1	19.8828	1.46	20.423	0.3	21.2522
1.62	15.8021	0.11	19.8769	1.44	20.4795	0.32	21.2395
1.61	16.1623	0.12	19.8718	1.41999	20.5377	0.34001	21.2423
1.6	16.4928	0.13	19.866	1.39998	20.5853	0.36002	21.2279
1.59	16.7975	0.14	19.858	1.37998	20.625	0.37999	21.2433
1.58	17.0732	0.15	19.8495	1.36	20.6681	0.4	21.2273
1.57	17.3201	0.16	19.8422	1.34	20.6978	0.42	21.2213
1.56	17.5457	0.17	19.8334	1.31999	20.7292	0.44001	21.2071
1.55	17.751	0.18	19.8252	1.29999	20.7537	0.46002	21.2021
1.54	17.9354	0.19	19.8189	1.27998	20.7743	0.47999	21.212
1.53	18.0984	0.2	19.8118	1.26	20.7922	0.5	21.1998
1.52	18.2449	0.21	19.8047	1.24	20.8176	0.52001	21.205
1.51	18.3732	0.22	19.7966	1.21999	20.8403	0.54001	21.1923
1.5	18.4881	0.23	19.7877	1.19999	20.8647	0.56001	21.1855
1.49	18.587	0.24	19.7789	1.17999	20.8793	0.57999	21.1722
1.48	18.6756	0.25	19.7744	1.16001	20.9002	0.6	21.1649
1.47	18.7517	0.26	19.7689	1.14	20.9158	0.62	21.1598
1.46	18.8211	0.27	19.7636	1.12	20.9278	0.64001	21.149
1.45	18.8811	0.28	19.7575	1.09999	20.9361	0.66002	21.1382
1.44	18.9369	0.29	19.7515	1.07999	20.9517	0.67999	21.1287
1.43	18.985	0.3	19.7431	1.06001	20.965	0.7	21.1135
1.42	19.0304	0.31	19.7352	1.04001	20.9863	0.72	21.0997
1.41	19.0717	0.32	19.7271	1.01999	20.9865	0.74001	21.0858
1.4	19.1072	0.33	19.7208	0.99999	20.9902	0.76002	21.0797
1.39	19.1375	0.34	19.7116	0.97998	21.0014	0.77999	21.0744
1.38	19.1726	0.35	19.7033	0.96	21.0262	0.8	21.071
1.37	19.2043	0.36	19.6964	0.94	21.0451	0.82	21.0548
1.36	19.232	0.37	19.69	0.92	21.0555	0.84	21.0443
1.35	19.2583	0.38	19.6824	0.9	21.0643	0.86001	21.0376
1.34	19.2854	0.39	19.6787	0.87999	21.0975	0.87999	21.0291
1.33	19.3064	0.4	19.6733	0.86001	21.1009	0.9	21.0201
1.32	19.3266	0.41	19.6656	0.84	21.1086	0.92	21.0025
1.31	19.3485	0.42	19.6603	0.82	21.1017	0.94001	21.0003
1.3	19.3687	0.43	19.6576	0.79999	21.1127	0.96001	20.9826
1.29	19.3866	0.44	19.6517	0.77999	21.1343	0.97998	20.967
1.28	19.4033	0.45	19.646	0.76002	21.143	0.99999	20.9598
1.27	19.4233	0.46	19.6425	0.74001	21.1528	1.02	20.9542
1.26	19.4395	0.47	19.637	0.72	21.1582	1.04001	20.9432
1.25	19.4558	0.48	19.6291	0.7	21.1607	1.06001	20.9206
1.24	19.4727	0.49	19.6247	0.67998	21.1622	1.07999	20.8867
1.23	19.4899	0.5	19.6194	0.66002	21.1606	1.09999	20.8624
1.22	19.5032	0.51	19.6118	0.64001	21.1667	1.12	20.8321
1.21	19.5169	0.52	19.6032	0.62	21.1901	1.14	20.8145
1.2	19.5329	0.53	19.5983	0.6	21.2108	1.16002	20.7985
1.19	19.5508	0.54	19.5917	0.57999	21.2241	1.17999	20.7697
1.18	19.5677	0.55	19.5861	0.56001	21.2269	1.19999	20.7428
1.17	19.585	0.56	19.5819	0.54001	21.2166	1.21999	20.6972
1.16	19.6028	0.57	19.5777	0.52	21.2365	1.24	20.6758
1.15	19.6169	0.58	19.57	0.5	21.2316	1.26001	20.6427
1.14	19.6285	0.59	19.5629	0.47999	21.2482	1.27999	20.6164
1.13	19.6409	0.6	19.5555	0.46001	21.239	1.29999	20.5804
1.12	19.6495	0.61	19.5482	0.44	21.2522	1.31999	20.5423
1.11	19.6584	0.62	19.5437	0.42	21.2557	1.34	20.4949
1.1	19.6736	0.63	19.5375	0.39999	21.2664	1.36	20.4319
1.09	19.6834	0.64	19.5318	0.37999	21.2648	1.37998	20.3646
1.08	19.6933	0.65	19.5265	0.36002	21.2712	1.39998	20.2853
1.07	19.7059	0.66	19.5244	0.34001	21.2741	1.41999	20.1959
1.06	19.7197	0.67	19.5192	0.32	21.2881	1.44001	20.0856
1.05	19.7262	0.68	19.5141	0.3	21.303	1.46	19.9491
1.04	19.7352	0.69	19.5101	0.27999	21.3114	1.47998	19.7755
1.03	19.7431	0.7	19.5059	0.25998	21.3108	1.49999	19.5454
1.02	19.7546	0.71	19.496	0.24002	21.3147	1.51999	19.2703
1.01	19.7625	0.72	19.491	0.22001	21.3207	1.53999	18.9169
1	19.7727	0.73	19.4877	0.20001	21.3424	1.56001	18.5128
0.99	19.7833	0.74	19.4801	0.18001	21.3503	1.57998	18.0102
0.98	19.7906	0.75	19.4764	0.16001	21.3533	1.59999	17.4346
0.97	19.7955	0.76	19.475	0.14001	21.3541	1.61999	16.7459
0.96	19.8007	0.77	19.473	0.12001	21.354	1.64	15.9379
0.95	19.8069	0.78	19.4681	0.10001	21.3631	1.66	14.9786
0.94	19.8118	0.79	19.4636	0.08001	21.3571	1.67997	13.8479
0.93	19.8199	0.8	19.4541	0.06001	21.3465	1.69999	12.5299
0.92	19.8266	0.81	19.4457	0.04001	21.3407	1.71999	11.0522
0.91	19.8329	0.82	19.4342	0.02	21.3431	1.74	9.2856
0.9	19.8382	0.83	19.4239	1.57469e-06	21.3524	1.76	7.25016
0.89	19.8454	0.84	19.4164	-0.02	21.3558	1.77997	4.85067
0.88	19.8546	0.85	19.4137	-0.03999	21.3647	1.79998	2.14493
0.87	19.859	0.86	19.4101	-0.05999	21.3738	1.81998	-0.96277
0.86	19.8652	0.87	19.4047	-0.07999	21.38	1.83999	-4.50324
0.85	19.871	0.88	19.3997	-0.09999	21.3786	1.86	-8.34004
0.84	19.8774	0.89	19.3934		--		--
0.83	19.8816	0.9	19.3829		--		--
0.82	19.8875	0.91	19.3732		--		--
0.81	19.8899	0.92	19.3667		--		--
0.8	19.8929	0.93	19.3617		--		--
0.79	19.8961	0.94	19.3563		--		--
0.78	19.8984	0.95	19.351		--		--
0.77	19.9021	0.96	19.3442		--		--
0.76	19.9047	0.97	19.3405		--		--
0.75	19.9057	0.98	19.331		--		--
0.74	19.904	0.99	19.3241		--		--
0.73	19.9015	1	19.3181
0.72	19.9023	1.01	19.3108
0.71	19.9056	1.02	19.2985
0.7	19.9102	1.03	19.2912
0.69	19.9169	1.04	19.2832
0.68	19.9235	1.05	19.2738
0.67	19.9268	1.06	19.2648
0.66	19.9292	1.07	19.2559
0.65	19.9309	1.08	19.2449
0.64	19.9348	1.09	19.2339
0.63	19.9388	1.1	19.2242
0.62	19.9417	1.11	19.2103
0.61	19.9459	1.12	19.198
0.6	19.9515	1.13	19.1855
0.59	19.954	1.14	19.1678
0.58	19.9534	1.15	19.1498
0.57	19.9556	1.16	19.1326
0.56	19.9593	1.17	19.1105
0.55	19.9627	1.18	19.0876
0.54	19.9621	1.19	19.0631
0.53	19.9638	1.2	19.0359
0.52	19.9668	1.21	19.0068
0.51	19.9677	1.22	18.9751
0.5	19.9661	1.23	18.9384
0.49	19.9677	1.24	18.8993
0.48	19.9708	1.25	18.8564
0.47	19.9713	1.26	18.8081
0.46	19.9717	1.27	18.7558
0.45	19.9712	1.28	18.7023
0.44	19.9729	1.29	18.6455
0.43	19.9759	1.3	18.5866
0.42	19.9793	1.31	18.5258
0.41	19.9831	1.32	18.4636
0.4	19.9869	1.33	18.3932
0.39	19.988	1.34	18.3167
0.38	19.9885	1.35	18.2329
0.37	19.9882	1.36	18.1453
0.36	19.9878	1.37	18.0508
0.35	19.9882	1.38	17.9511
0.34	19.9882	1.39	17.8462
0.33	19.9895	1.4	17.7339
0.32	19.9913	1.41	17.6115
0.31	19.991	1.42	17.4831
0.3	19.9906	1.43	17.3439
0.29	19.9933	1.44	17.1966
0.28	19.9956	1.45	17.0398
0.27	19.9945	1.46	16.8783
0.26	19.9961	1.47	16.7049
0.25	19.9974	1.48	16.5229
0.24	19.9978	1.49	16.3333
0.23	19.9955	1.5	16.1357
0.22	19.9964	1.51	15.9257
0.21	19.9935	1.52	15.7059
0.2	19.9932	1.53	15.4737
0.19	19.9931	1.54	15.226
0.18	19.9952	1.55	14.9642
0.17	19.9969	1.56	14.6869
0.16	20.0042	1.57	14.3913
0.15	20.0105	1.58	14.0807
0.14	20.0133	1.59	13.7577
0.13	20.0136	1.6	13.4178
0.12	20.0123	1.61	13.0592
0.11	20.0088	1.62	12.6835
0.1	20.0074	1.63	12.2871
0.09	20.0082	1.64	11.8655
0.08	20.0064	1.65	11.421
0.07	20.0092	1.66	10.9541
0.06	20.013	1.67	10.5486
0.05	20.0128	1.68	10.0557
0.04	20.0142	1.69	9.52556
0.03	20.0157	1.7	8.95974
0.02	20.0155	1.71	8.35811
0.01	20.0112	1.72	7.63411
0	20.0106	1.73	6.93071
-0.01	20.0101	1.74	6.194
-0.02	20.0124	1.75	5.41935
-0.03	20.0122	1.76	4.60312
-0.04	20.0161	1.77	3.7431
-0.05	20.0188	1.78	2.84522
-0.06	20.02	1.79	1.92316
-0.07	20.0215	1.8	0.9726
-0.08	20.0244	1.81	-0.03197
-0.09	20.0237	1.82	-0.96667
-0.1	20.0262	1.83	-2.13627

[truncated: 4 more sheets: figure 4d, figure 4d-inset, figure 4e, figure 4f]
